# Supplementary material for: Enhanced production of polyunsaturated fatty acids by enzyme engineering of tandem acyl carrier proteins
Source: Sci Rep. 2016 Oct 18;6:35441. doi: 10.1038/srep35441 (PMC5067506; doi:10.1038/srep35441)
Supplement: Supplementary Table7 [file srep35441-s2.xls]

## Sheet: Sheet1
Supplementary Table 7. Plasmids used in this study.
Plasmids	Description	Source
pET-21a	protein expression vector, T7 promoter, Apr	Merck
pCDF-1b	protein expression vector, T7 promoter, Smr	Merck
pCOLADuet-1	protein co-expression vector, T7 promoter, Kmr	Merck
pACYCDuet-1	protein co-expression vector, T7 promoter, Cmr	Merck
pSTV28	cloning vector, lac promoter, Cmr	Takara Bio
pET-orfA	pET-21a derivative with orfA from Schizochytrium sp.	This study
pCDF-orfB	pCDF-1b derivative with orfB from Schizochytrium sp.	This study
pCOLA-orfC	pCOLADuet-1 derivative with orfC from Schizochytrium sp.	This study
pSTV-hetI	pSTV28 derivative with hetI from Nostoc sp. PCC 7120 whose codons were optimized for expression in E. coli.	This study
pET-orfA4	pET-orfA derivative possessing 4×ACP domains	This study
pET-orfA5	pET-orfA derivative possessing 5×ACP domains	This study
pET-orfA6	pET-orfA derivative possessing 6×ACP domains	This study
pET-orfA7	pET-orfA derivative possessing 7×ACP domains	This study
pET-orfA8	pET-orfA derivative possessing 8×ACP domains	This study
pET-orfA10	pET-orfA derivative possessing 10×ACP domains	This study
pET-orfA11	pET-orfA derivative possessing 11×ACP domains	This study
pET-SopfaA	pET-21a derivative with SopfaA from S. oneidensis	This study
pACYC-SopfaEB	pACYCDuet-1 derivative with SopfaEB from S. oneidensis	This study
pCDF-SopfaC	pCDF-1b derivative with SopfaC from S. oneidensis	This study
pCOLA-SopfaD	pCOLADuet-1 derivative with SopfaD from S. oneidensis	This study
pET-SopfaA5	pET-SopfaA derivative possessing 5×ACP domains	This study
pET-SopfaA6	pET-SopfaA derivative possessing 6×ACP domains	This study
pET-SopfaA7	pET-SopfaA derivative possessing 7×ACP domains	This study
pET-SopfaA8	pET-SopfaA derivative possessing 8×ACP domains	This study
pET-SopfaA9	pET-SopfaA derivative possessing 9×ACP domains	This study
pET-SopfaA5-1M	pET-SopfaA derivative possessing one inactivated ACP domains (1st position) and four active ACP domains (2nd to 5th positions)	This study
pET-SopfaA5-2M	pET-SopfaA derivative possessing one inactivated ACP domains (2nd) and four active ACP domains (1st and 3rd to 5th)	This study
pET-SopfaA5-3M	pET-SopfaA derivative possessing one inactivated ACP domains (3rd) and four active ACP domains (1st, 2nd, 4th and 5th)	This study
pET-SopfaA5-4M	pET-SopfaA derivative possessing one inactivated ACP domains (4th) and four active ACP domains (1st to 3rd and 5th)	This study
pET-SopfaA5-5M	pET-SopfaA derivative possessing one inactivated ACP domains (5th) and four active ACP domains (1st to 4th)	This study
pET-SopfaA-AmpfaA-M	pET-SopfaA derivative possessing one inactivated ACP domains (3rd) of AmpfaA and four active ACP domains (1st, 2nd, 4th and 5th)	This study
pET-SopfaA-PppfaA-M	pET-SopfaA derivative possessing one inactivated ACP domains (3rd) of PppfaA and four active ACP domains (1st, 2nd, 4th and 5th)	This study
pET-SopfaA-MmpfaA-M	pET-SopfaA derivative possessing one inactivated ACP domains (3rd) of MmpfaA and four active ACP domains (1st, 2nd, 4th and 5th)	This study
pET-SopfaA-orfA-M	pET-SopfaA derivative possessing one inactivated ACP domains (3rd) of orfA and four active ACP domains (1st, 2nd, 4th and 5th)	This study
pET-SopfaA-S1	pET-SopfaA derivative possessing four active ACP domains (1st, 2nd, 4th and 5th) and “sequence 1” (between 2nd and 4th ACP domain)	This study
pET-SopfaA-S2	pET-SopfaA derivative possessing four active ACP domains (1st, 2nd, 4th and 5th) and “sequence 2” (between 2nd and 4th ACP domain)	This study
pET-AmpfaA	pET-21a derivative with AmpfaA from A. marina	This study
pCDF-AmpfaC	pCDF-1b derivative with AmpfaC from A. marina	This study
pCOLA-AmpfaD	pColADuet-1 derivative with AmpfaD from A. marina	This study
pACYC-AmpfaEB	pACYCDuet-1 derivative with AmpfaEB from A. marina	This study
pACYC-SopfaE-AmpfaB	pACYCDuet-1 derivative with SopfaE and AmpfaB	This study
