# Supplementary material for: Enhanced production of polyunsaturated fatty acids by enzyme engineering of tandem acyl carrier proteins
Source: Sci Rep. 2016 Oct 18;6:35441. doi: 10.1038/srep35441 (PMC5067506; doi:10.1038/srep35441)
Supplement: Supplementary Table8 [file srep35441-s3.xls]

## Sheet: Sheet1
Supplementary Table 8. Primers used in this study.
Primers	Sequences (5’ to 3’)
Primers used to construct E. coli BLR(DE3) ∆fadE
For fadE disruption
KO01	TATCATCACAAGTGGTCAGACCTCCTACAAGTAAGGGGCTTTTCGTTATGGAATTAACCCTCACTAAAGGGCGGC
KO02	GAGCCTTTCGGCTCCGTTATTCATTTACGCGGCTTCAACTTTCCGCACTTTAATACGACTCACTATAGGGCTCG
For check of fadE disruption
KO03	GCGTTTCCGCCGCTTCGTTCAGTTCG
KO04	CCTGGGTGATGAAAGGCGGTACTTATACTCC
For orfABC and hetI expression
For orfA
OP01	GAGATATACATATGGCGGCCCGTCTGCAGGAGCAAAAGG
OP02	ATAGAATTCTTAGAAGGCAAGGCTGTCCGTGGCGATGACCGAAG
For orfB
OP03	AAACAATTCATATGCTTCGGCCCCCGTGCAAAAGAAGG
OP04	ATAGAATTCTTACAGCTTCTCGGCCGGGACGTATGTGTCATC
OP05	AAAGAATTCGGATCCGCGCCTGCAGGTCGACAAGCTTGC
OP06	GTGATGTGCCATATGTATATCTCCTTATTAAAGTTAAACAAAATTATTTCTACAGGG
OP07	AAAGAATTCATATGATTGAAATGTTCCGTCTTGGAATCCTCAC
OP08	GCGCACTGCGGTGCTACGGTGGTTGTTG
OP09	GCGTCAGCCGAAGCAACAGCCTTGG
OP10	GAGATATACATATGGCCGCTCGGAATGTGAGCGCCGCGCATGAGATG
OP11	GGTCGGAGATGAGACCGTTCTTCTTGG
For orfC
OP12	GAGATATACATATGGCGCTCCGTGTCAAGACGAACAAGAAGC
OP13	ATAGAATTCTTAGAGCGCGTTGGTGGGCTCGTAGACAAAG
For hetI
OP14	CATATGTATATCTCCTTCTTGTGAAATTGTTATCCGCTCACAATTCC
OP15	ACCATGATTACGAATTCGAGCTCGGTACC
For reconstruction of orfA genes possessing desired number of ACP domains
OP16	TATAAGCTTCACGTGGACGCTCTCAGCCGCACTCGCACTGTTG
OP17	ATACTGCAGACGTCCTTGGCCTCGACGTTGAGCATGG
OP18	GGCCAGTGCCAAGCCGTACGAGCGTGAG
OP19	GGAGATGACATCCTTGAAGGCCGACGAGG
OP20	CAAGGATGTCATCTCCAAGGTCTCCTTCC
OP21	GGGATCCTCTAGAGTCGACCTGGTCGACGTCCTTGGCCTCG
OP22	CAGGTCGACTCTAGAGGATCCCCG
OP23	CGGCTTGGCACTGGCCGTCGTTTTAC
OP24	TGTGGATCCGAGGGAAGCCTTGGCGAACTTG
OP25	CAAGGACGTCGACGCTCTCAGCC
For SopfaABCDE expression
For SopfaA
SP01	ACGGAATTCATGAGCCATACCCCTTCACAG
SP02	ACGCTCGAGTCACTTAACACTTACCTC
SP03	GCACTCCAGTCGCCTTCCCGTT
SP04	CTGTGAAGGGGTATGGCTCATATGTATATCTCCTTCTTAAAGTTAAACAAAATTATTTC
SP05	GAGCCATACCCCTTCACAG
SP06	GGCAGGTCGATGGTTTCCTC
For SopfaC
SP07	ACGCACGTGATGAGTTCTCAAATGCATACTCACCC
SP08	ACGCTCGAGCTATGCCTCTTCGATGCAGATG
SP09	GTCGGGTGAGTATGCATTTGAGAACTCATGGTATATCTCCTTATTAAAGTTAAAC
SP10	AGTTCTCAAATGCATACTCACCC
SP11	CCATTGTCGATACCCAACTGG
For SopfaD
SP12	GCTTACATATGACGAATACCACACTCGATAATAACGC
SP13	TGTGAGGATCCTTAGCAGCGTTGCAGAGGTTTCC
For SopfaE
SP14	GCGATACCATGGATGAAGATTGAGCTTTTTTTTATACC
SP15	TATATGGATCCTTAGTCAGCCAAACTAGCCGC
For SopfaB
SP16	CTACATCATATGACACTCAACCCAATCGCACAT
SP17	TGTGCGGATCCTCAAAGGGGTTCTCCTTCTTGGAATACG
SP18	AATTGCGGCCGCGAGAGTAGGGAACTGCCAGGCATC
SP19	CGATTATGCGGCCGTGTACAATACGCAAAAAGGCCATCCGTCAG
SP20	CGTATTGTACACGGCCGCATAATCG
SP21	GCTAGTTATTGCTCAGCGG
For reconstruction of SopfaA genes possessing desired number of ACP domains
SP22	GCCCTTGGATCCAACGCAGTGATGATACG
SP23	TTTAAGAATTCCGGATACGGCCGCAATTGGCGTGACAGCGCTGGCGACAACCTGAGGATTCG
SP24	GCTACACAATGCGCAGTAGCAGCAAGTGCAGCAGTTTCCAATGATGAGATTGAGCG
For site directed mutagenesis of SopfaA-ACP5
SP25	CCTATCGATGCCAACGCC
SP26	CTTTATGCTTCCGGCTCGTATGTTGTGTG
SP27	CCGATTCATTAATGCAGCTGGCACGACAG
mutation for first ACP
SP28	CTTAGGGATCGATGCTATTAAGCGCGTAGAAATTCTAGGCACAGTG
SP29	AATAGCATCGATCCCTAAGTCCGCTTCCATATC
mutation for second and third ACP
SP30	CCACACGTTTAATTGCGTCAATGCCAAGGTCGGCTTCC (FX07
SP31	GGCATTGACGCAATTAAACGTGTGGAAATTCTAGGCACAGTGCAGG (FX06)
mutation for fourth ACP
SP32	GAATTGACGCCATTAAACGGGTGGAGATTTTAGG
SP33	CGTTTAATGGCGTCAATTCCAAGGTCGGCTTCC
mutation for fifth ACP
SP34	GGTATCGATGCCATTAAGCGCGTGGAAATTCTAGG
SP35	CGCTTAATGGCATCGATACCAAGGTCGGCTTCC
For construction for pET-SopfaA derivative
For SopfaA5-PppfaA-M
SP36	TTAAGCAGCGCTCCAGTAACGTCAGCATCAAAC
SP37	CAACACGCTTAATAGCGTCGATACCCAAATCTGCTTCCATATCC
SP38	GGGTATCGACGCTATTAAGCGTGTTGAAATTCTTGGTACG
SP39	TTACGGCCGCTGACGCGACTGGAGCAGAAGCAAC
For SopfaA5-AmpfaA-M
SP40	TTAAGAGCGCTACTACTGCTAACACTAACAACGGTCTTTC
SP41	CTCTTTTGATAGCATCAATACCCAAATCTGCTTCCATATCCATGTC
SP42	GATTTGGGTATTGATGCTATCAAAAGAGTAGAAATCTTTGGTGCTATGACC
SP43	TTGATCGGCCGTTTGTCGTACAGGAGCAGGTG
For SopfaA5-MmpfaA-M
SP44	GTTATGCGCACCGTCTATCGATTTGAACCACATTC
SP45	CCACACGTTTGATAGCATCGATACCTAAATCAGCTTCCATGTC
SP46	GGTATCGATGCTATCAAACGTGTGGAAATATTAGGTGCAG
SP47	TTTAACGGCCGGAGAGCTTGTTGCTACAGAAGCCGTC
For SopfaA5-orfA-M
SP48	TTTAATGCGCAGCCGCCGCCCCTGCTGTC
SP49	GCTTGATCGCGTCAATGCCGAGCTCGGTCTC
SP50	CTCGGCATTGACGCGATCAAGCGTGTCGAGATTCTCTCCG
SP51	TTAATCGGCCGGCGCAGGGGCGGCAGCAG
For construction for pET-SopfaA derivative
For SopfaA5-S1
SP52	TTGTCAGCTGCCTTCCCTCAATCAAAAAAGGAGTCGC
SP53	TTAATCGGCCGAGGGCATACTGAGGAGTTGATTAAAGG
For SopfaA5-S2
SP54	TTAATCAGCTGAATCAGAGCATTTCACCCGGC
SP55	TTAAACGGCCGTGCCATTAGGGCCGATAATGGCG
For AmpfaABCD expression
For AmpfaA
AP01	TATGAATTCTTTAAGAAGGAGATATACATATGAATTTAAACCACTCGCTTCGCAAAACTCCTG
AP02	CTGGCGAAAGGGGGATGTGCTGCAAGG
For AmpfaC
AP03	AAACTGCAGCATATGAAAATAGCAATCATAGGCTTATCTGGTTTGTTTC
AP04	ATAGGATCCTTAAGCTTCTTCTATACCTAGAGCCAAGTCCG
For AmpfaD
AP05	TATCTCGAGCTAGCTAATTGCTAGAGAAAAATTAGGGACTGGATTGG
AP06	AGAAGGAGCATATGATTACTTTTTCTGGAATAAAACAGCAGTTGTATTGG
For AmpfaE
AP07	AGACCATGGTTCATTTGCTTTATATCAACTCTGCTGTGGTTC
AP08	CGCGAATTCCTAGAATAAAGAATCTACATCTAGTAAATTAATAGAAAAATCTTTGAC
For AmpfaB
AP09	GAGTCAGCATATGATGCCTCAACCAGATTACCTAGACTTCACCCTC
AP10	GACGGATCCGCAAGCTTGTCGAGCTACCAAGTTAGTTCC
	Underlining indicates the restriction sites or mutated sequences.
